# Supplementary material for: Fear of Reinjury Following Anterior Cruciate Ligament Reconstruction Is Manifested in Muscle Activation Patterns of Single-Leg Side-Hop Landings
Source: Phys Ther. 2021 Sep 21;102(2):pzab218. doi: 10.1093/ptj/pzab218 (PMC8860189; doi:10.1093/ptj/pzab218)
Supplement: Supplementary_video_SRSH_pzab218 [file supplementary_video_srsh_pzab218.zip]

Archive with 1 entries (1 files):
- Supplementary_video_SRSH_pzab218.mpg
